# Supplementary material for: Composition and natural history of a snake community from the southern Cerrado, southeastern Brazil
Source: Zookeys. 2021 Aug 19;1056:95–147. doi: 10.3897/zookeys.1056.63733 (PMC8390458; doi:10.3897/zookeys.1056.63733)
Supplement: Supplementary material 1 — Sampling efficiency evaluation [file zookeys-1056-095-s001.zip]

Archive with 3 entries (3 files):
- 63733_0R-1-A_Figure S1.jpg
- 63733_0R-1-A_Supplementary material 1.docx
- 63733_0R-1-A_Supplementary material 2.xlsx
