# Supplementary material for: Composition and natural history of a snake community from the southern Cerrado, southeastern Brazil
Source: Zookeys. 2021 Aug 19;1056:95–147. doi: 10.3897/zookeys.1056.63733 (PMC8390458; doi:10.3897/zookeys.1056.63733)
Supplement: Supplementary material 1 — Sampling efficiency evaluation [file zookeys-1056-095-s001.zip › 63733_0R-1-A_Supplementary material 2.xlsx]

## Sheet: Planilha1
Species	Voucher
Aspronema dorsivittatum	25
Ameiva jacuba	173
Phalotris lativittatus	200
Polychrus acutirostris	209
Micrablepharus atticolus	214
Bothrops moojeni	215
Salvator merianae	216
Oxyrhopus guibei	217
Thamnodynastes hypoconia	221
Thamnodynastes hypoconia	222
Ameiva ameiva	223
Ameiva jacuba	224
Ameiva ameiva	225
Ameivula ocellifera	226
Notomabuya frenata	227
Aspronema dorsivittatum	238
Bothrops moojeni	240
Erythrolamprus poecilogyrus	241
Micrablepharus atticolus	242
Ameiva ameiva	246
Micrablepharus atticolus	247
Bothrops pauloensis	248
Oxyrhopus guibei	249
Micrablepharus atticolus	251
Erythrolamprus aesculapii	252
Ameiva jacuba	253
Micrablepharus atticolus	255
Bothrops pauloensis	256
Norops meridionalis	258
Norops meridionalis	259
Micrablepharus atticolus	260
Cercosaura olivacea	262
Cercosaura olivacea	263
Ameiva jacuba	267
Ameiva jacuba	268
Norops meridionalis	269
Ameivula ocellifera	275
Ameiva ameiva	279
Ameiva jacuba	280
Ameivula ocellifera	281
Ameivula ocellifera	283
Micrablepharus atticolus	287
Crotalus durissus	289
Trilepida koppesi	290
Trilepida koppesi	292
Bothrops moojeni	293
Trilepida koppesi	294
Tropidurus itambere	296
Ameiva ameiva	299
Norops meridionalis	300
Norops meridionalis	301
Ameiva ameiva	306
Trilepida koppesi	307
Trilepida koppesi	308
Trilepida koppesi	309
Trilepida koppesi	310
Trilepida koppesi	311
Trilepida koppesi	312
Trilepida koppesi	313
Trilepida koppesi	314
Phalotris lativittatus	315
Phalotris lativittatus	316
Phalotris lativittatus	317
Trilepida koppesi	318
Xenodon merremii	319
Norops meridionalis	320
Trilepida koppesi	321
Phalotris lativittatus	322
Trilepida koppesi	323
Oxyrhopus guibei	325
Oxyrhopus guibei	326
Trilepida koppesi	327
Trilepida koppesi	328
Ameiva ameiva	329
Micrablepharus atticolus	330
Ameiva jacuba	331
Micrablepharus atticolus	332
Notomabuya frenata	333
Notomabuya frenata	334
Bothrops moojeni	338
Thamnodynastes hypoconia	339
Trilepida koppesi	340
Pseudoboa nigra	342
Oxyrhopus guibei	344
Ameiva ameiva	346
Ameiva jacuba	347
Ameiva jacuba	348
Erythrolamprus poecilogyrus	352
Crotalus durissus	354
Trilepida koppesi	355
Bothrops pauloensis	356
Aspronema dorsivittatum	357
Epicrates crassus	359
Tropidurus itambere	360
Erythrolamprus aesculapii	361
Micrablepharus atticolus	362
Polychrus acutirostris	363
Aspronema dorsivittatum	364
Bothrops itapetiningae	366
Erythrolamprus reginae	368
Erythrolamprus poecilogyrus	369
Phalotris lativittatus	370
Cercosaura schreibersii	371
Aspronema dorsivittatum	374
Aspronema dorsivittatum	375
Aspronema dorsivittatum	376
Aspronema dorsivittatum	377
Cercosaura olivacea	379
Notomabuya frenata	380
Trilepida koppesi	381
Trilepida koppesi	382
Trilepida koppesi	383
Boa constrictor	386
Apostolepis dimidiata	387
Atractus pantostictus	389
Norops meridionalis	390
Notomabuya frenata	391
Crotalus durissus	392
Kentropyx paulensis	393
Epicrates crassus	395
Salvator merianae	398
Aspronema dorsivittatum	401
Polychrus acutirostris	402
Phalotris lativittatus	406
Notomabuya frenata	410
Crotalus durissus	421
Xenodon merremii	423
Erythrolamprus aesculapii	424
Bothrops pauloensis	425
Ameiva ameiva	426
Atractus pantostictus	427
Ameivula ocellifera	429
Aspronema dorsivittatum	430
Oxyrhopus guibei	431
Bothrops pauloensis	432
Liotyphlops ternetzii	433
Erythrolamprus reginae	434
Taeniophallus occipitalis	435
Trilepida koppesi	457
Liotyphlops ternetzii	458
Norops meridionalis	459
Norops meridionalis	460
Apostolepis dimidiata	463
Ameiva ameiva	464
Oxyrhopus guibei	466
Dipsas mikanii	475
Aspronema dorsivittatum	479
Polychrus acutirostris	480
Chironius flavolineatus	482
Apostolepis dimidiata	483
Bothrops pauloensis	484
Crotalus durissus	485
Ameiva ameiva	486
Cercosaura olivacea	487
Kentropyx paulensis	488
Micrurus frontalis	489
Micrablepharus atticolus	492
Xenodon merremii	495
Notomabuya frenata	496
Bothrops alternatus	497
Ameiva ameiva	498
Aspronema dorsivittatum	499
Notomabuya frenata	501
Norops meridionalis	503
Norops meridionalis	504
Crotalus durissus	505
Bothrops pauloensis	507
Erythrolamprus reginae	508
Notomabuya frenata	511
Apostolepis dimidiata	512
Cercosaura schreibersii	513
Ameiva jacuba	515
Xenodon nattereri	517
Phalotris lativittatus	518
Aspronema dorsivittatum	520
Taeniophallus occipitalis	523
Apostolepis dimidiata	524
Ameiva jacuba	525
Norops meridionalis	526
Norops meridionalis	527
Salvator merianae	528
Aspronema dorsivittatum	529
Taeniophallus occipitalis	532
Thamnodynastes hypoconia	534
Phalotris lativittatus	535
Ameivula ocellifera	538
Ameivula ocellifera	539
Ameiva ameiva	540
Apostolepis dimidiata	541
Apostolepis dimidiata	545
Trilepida koppesi	546
Ameiva jacuba	547
Oxyrhopus guibei	1000
Ameiva ameiva	1001
Ameiva ameiva	1002
Ameiva jacuba	1003
Micrablepharus atticolus	1005
Ameiva ameiva	1022
Ameivula ocellifera	1023
Bothrops pauloensis	1024
Aspronema dorsivittatum	1025
Ameivula ocellifera	1026
Kentropyx paulensis	1027
Ameivula ocellifera	1029
Notomabuya frenata	1030
Ameivula ocellifera	1031
Notomabuya frenata	1032
Ameiva jacuba	1033
Ameiva jacuba	1034
Ameiva jacuba	1035
Ameiva ameiva	1037
Ameivula ocellifera	1038
Ameiva ameiva	1039
Ameiva ameiva	1040
Ameiva ameiva	1041
Atractus pantostictus	1100
Ameiva ameiva	1101
Aspronema dorsivittatum	1105
Cercosaura schreibersii	1106
Crotalus durissus	1107
Norops meridionalis	1115
Norops meridionalis	1125
Ameivula ocellifera	1129
Ameiva ameiva	1130
Ameiva ameiva	1131
Ameiva ameiva	1132
Notomabuya frenata	1140
Cercosaura olivacea	1150
Ameivula ocellifera	1152
Cercosaura schreibersii	1175
Cercosaura schreibersii	1176
Kentropyx paulensis	1178
Ameivula ocellifera	1179
Oxyrhopus guibei	1183
Micrablepharus atticolus	1184
Micrablepharus atticolus	1185
Notomabuya frenata	1189
Micrablepharus atticolus	1190
Norops meridionalis	1191
Ameiva jacuba	1193
Ameivula ocellifera	1194
Kentropyx paulensis	1199
Ameiva jacuba	1202
Norops meridionalis	1215
Oxyrhopus guibei	1216
Crotalus durissus	1218
Phalotris lativittatus	1222
Micrablepharus atticolus	1223
Bothrops pauloensis	1226
Ameiva jacuba	1227
Micrablepharus atticolus	1228
Micrablepharus atticolus	1229
Norops meridionalis	1235
Tropidurus itambere	1253
Philodryas olfersii	1255
Apostolepis dimidiata	1256
Erythrolamprus reginae	1265
Cercosaura olivacea	1271
Cercosaura olivacea	1272
Crotalus durissus	1273
Cercosaura schreibersii	1274
Chironius quadricarinatus	1275
Oxyrhopus guibei	1276
Erythrolamprus poecilogyrus	1277
Norops meridionalis	1280
Taeniophallus occipitalis	1281
Micrablepharus atticolus	1282
Cercosaura olivacea	1286
Philodryas patagoniensis	1287
Dipsas mikanii	1288
Erythrolamprus almadensis	1289
Notomabuya frenata	1290
Ameivula ocellifera	1291
Polychrus acutirostris	1293
Taeniophallus occipitalis	1294
Cercosaura olivacea	1295
Phalotris mertensi	1296
Norops meridionalis	1302
Philodryas olfersii	1304
Cercosaura schreibersii	1305
Trilepida koppesi	1375
Taeniophallus occipitalis	1387
Oxyrhopus guibei	1388
Micrurus lemniscatus	1700
Apostolepis dimidiata	1702
Xenodon nattereri	1749
Apostolepis dimidiata	1802
Crotalus durissus	1806
Salvator merianae	1992
Micrablepharus atticolus	APC2485
Micrablepharus atticolus	APC2486
Bothrops pauloensis	IBSP-90.262/sb0514
Bothrops pauloensis	IBSP-90.262/sb0515
